# Supplementary material for: PIEZO1 transduces mechanical itch in mice
Source: Nature. 2022 Jun 22;607(7917):104–10. doi: 10.1038/s41586-022-04860-5 (PMC9259491; doi:10.1038/s41586-022-04860-5)
Supplement: Supplementary file 2 — Source Data Fig. 2 [file 41586_2022_4860_MOESM2_ESM.xlsx]

## Sheet: 2e
PIEZO1 +/+	PIEZO1 GOF/GOF
65.6895	92.202
59.6217	86.6358
58.5716	81.5365
57.6183	80.707
56.8269	77.0684
55.4111	73.218
55.1849	69.1022
54.9119	65.9009
53.4798	65.5811
50.1624	65.3031
49.6089	65.0459
49.2235	64.7535
49.0102	64.0523
48.8386	58.6011
48.2459	58.4566
47.944	58.191
47.3277	57.2938
47.2966	56.8607
47.029	56.4083
46.8754	56.3808
46.3245	55.8968
45.7247	55.8907
45.6817	55.6701
43.8929	55.6182
43.4566	54.7416
42.4989	54.3825
42.3735	54.0392
42.3089	52.8784
42.0186	52.8289
41.453	52.4649
41.2072	51.4438
41.1296	50.4353
40.7264	50.2917
40.6819	50.1171
40.5557	50.0817
40.2339	49.1481
40.0957	48.8289
39.789	48.1659
39.4569	47.3165
39.4241	47.1861
38.9333	46.8734
38.8535	46.8569
38.3989	46.4793
38.3153	46.346
38.302	45.9937
38.0422	45.9512
37.9726	45.8539
37.8673	45.4924
37.8204	44.9584
37.5781	44.9282
37.5455	44.9271
37.4598	44.9211
37.3964	44.2997
37.1788	44.2042
36.9964	43.922
36.8871	43.8743
36.7515	43.8247
36.4578	43.7297
36.1679	43.7232
36.0158	43.6443
36.0147	43.5631
35.9262	43.2673
35.4634	43.192
35.4056	43.0805
35.2193	42.9365
35.2	42.3572
34.82	42.182
34.7313	42.0139
34.65	42.004
34.4441	41.9319
34.2358	41.8382
34.2273	41.8063
34.1761	41.6623
33.955	41.6588
33.9103	41.6041
33.8973	41.5306
33.8643	41.469
33.562	41.4615
33.3693	41.3868
33.3348	41.2951
33.1491	41.2596
32.9833	41.2591
32.9805	41.0746
32.9669	41.0527
32.9567	40.7808
32.9327	40.7698
32.7422	40.7265
32.5747	40.6911
32.5514	40.6908
32.4682	40.6231
32.4397	40.6117
32.4152	40.5295
32.4091	40.4547
32.4078	40.2951
32.4045	40.2099
32.3505	40.1656
32.1903	40.0322
32.1805	39.9921
32.0767	39.9516
32.0483	39.9055
31.9407	39.856
31.9343	39.8106
31.9319	39.7061
31.8596	39.6721
31.7059	39.5306
31.6917	39.514
31.6709	39.3862
31.6548	39.3846
31.569	39.3684
31.5667	39.3383
31.5577	39.329
31.5485	39.2315
31.5182	39.1642
31.4331	39.1346
31.426	38.918
31.3024	38.9013
31.2594	38.8585
31.2125	38.5337
31.1767	38.519
31.1148	38.5082
31.1023	38.4224
31.0805	38.3368
31.0579	38.2653
30.9737	38.2224
30.9727	38.1755
30.9287	38.0785
30.9206	37.9728
30.8983	37.9691
30.8861	37.9396
30.8386	37.7966
30.8361	37.7199
30.8071	37.7198
30.8	37.594
30.7795	37.5116
30.7349	37.4827
30.7322	37.3871
30.7274	37.2082
30.672	37.1265
30.6549	36.93
30.6297	36.8479
30.6071	36.8156
30.5612	36.7704
30.5398	36.5533
30.5342	36.5399
30.4941	36.5035
30.4692	36.3379
30.4447	36.2445
30.4357	36.2056
30.3726	36.1902
30.3722	36.1351
30.3448	36.1328
30.3396	36.0044
30.313	35.9449
30.3097	35.9221
30.3016	35.9118
30.2991	35.8971
30.2973	35.86
30.2634	35.8387
30.2413	35.7724
30.2018	35.6617
30.1739	35.5581
30.1709	35.3006
30.1622	35.129
30.1548	35.1004
30.14	35.0952
30.1357	35.0583
30.1351	35.0543
30.0721	35.0385
30.0622	34.9435
30.0508	34.9295
30.0419	34.8695
30.0366	34.8017
30.0357	34.7945
30.023	34.7939
30.0059	34.7069
30.0016	34.7035
29.9735	34.6833
29.9276	34.6425
29.9148	34.6287
29.9083	34.525
29.8709	34.4348
29.8669	34.4083
29.8571	34.3785
29.8406	34.3542
29.8351	34.3043
29.8246	34.3041
29.8236	34.1943
29.8077	34.1412
29.8023	34.024
29.8009	33.9865
29.8	33.9259
29.7967	33.9167
29.7938	33.9151
29.7852	33.8904
29.7765	33.8818
29.7705	33.8684
29.7677	33.8391
29.7635	33.7789
29.7538	33.7316
29.7496	33.6906
29.7201	33.6797
29.7188	33.6677
29.6957	33.6422
29.6923	33.5839
29.6847	33.5304
29.6805	33.4294
29.6623	33.4272
29.657	33.3609
29.6546	33.2852
29.6434	33.2619
29.6308	33.247
29.6189	33.2189
29.6167	33.1997
29.6093	33.1836
29.6043	33.1823
29.5966	33.1664
29.5781	33.1449
29.5683	33.1115
29.5549	33.0992
29.5536	33.0566
29.5354	33.0445
29.5308	32.9856
29.5293	32.9842
29.5242	32.9838
29.5212	32.9559
29.5091	32.9542
29.5076	32.9373
29.4938	32.9014
29.4918	32.8878
29.4781	32.8752
29.4768	32.7966
29.4679	32.7871
29.4488	32.756
29.4451	32.7213
29.4352	32.6809
29.432	32.6667
29.4117	32.6321
29.4035	32.6166
29.386	32.5675
29.3857	32.5586
29.3462	32.5557
29.343	32.5527
29.3333	32.5177
29.3174	32.4948
29.3138	32.465
29.2957	32.4638
29.2873	32.4571
29.2742	32.45
29.2738	32.4313
29.2553	32.4164
29.2494	32.3977
29.2421	32.3594
29.2339	32.2724
29.2308	32.2594
29.2281	32.1786
29.2172	32.1184
29.2028	32.097
29.1931	32.0939
29.1929	32.0865
29.1871	32.0801
29.1815	32.0634
29.1791	32.0627
29.1689	32.0524
29.1509	32.052
29.1165	32.0325
29.1113	31.9889
29.1105	31.9868
29.1098	31.964
29.0989	31.9388
29.0968	31.9123
29.058	31.9
29.0423	31.9
29.0271	31.8941
29.0156	31.8732
28.9982	31.8585
28.9953	31.8258
28.9894	31.8168
28.9762	31.74
28.9618	31.732
28.9492	31.6964
28.9288	31.6624
28.9287	31.6395
28.9229	31.5881
28.9062	31.5652
28.8899	31.5579
28.882	31.5059
28.8614	31.498
28.8612	31.4523
28.8551	31.4499
28.8512	31.4234
28.8466	31.3916
28.8402	31.3898
28.8318	31.3574
28.8041	31.3353
28.7711	31.3227
28.7661	31.3153
28.7623	31.3152
28.7397	31.312
28.7243	31.3091
28.6949	31.3019
28.6937	31.2931
28.6897	31.2878
28.6806	31.2692
28.6773	31.2689
28.6694	31.2649
28.669	31.2563
28.6575	31.2513
28.6563	31.2324
28.6376	31.2292
28.6371	31.2263
28.6221	31.1744
28.5899	31.1706
28.5689	31.1467
28.558	31.1039
28.5489	31.0909
28.5472	31.0569
28.5419	31.0407
28.5365	31.0145
28.5275	31.0069
28.5106	31.0044
28.508	31.0029
28.5064	30.9986
28.4747	30.9957
28.4505	30.993
28.4495	30.9928
28.4365	30.969
28.3886	30.9636
28.3856	30.963
28.375	30.9549
28.3507	30.9472
28.3184	30.9326
28.3043	30.9288
28.266	30.9228
28.2639	30.9184
28.2542	30.903
28.2198	30.8932
28.2037	30.8901
28.2	30.8821
28.1496	30.8797
28.1132	30.8762
27.9653	30.8532
27.8355	30.8431
27.7077	30.827
27.4509	30.8249
27.3882	30.8131
27.2882	30.8
27.2602	30.776
	30.7636
	30.7633
	30.7583
	30.7543
	30.7538
	30.7522
	30.7299
	30.708
	30.7042
	30.6989
	30.677
	30.6738
	30.6731
	30.6582
	30.651
	30.6475
	30.6112
	30.6054
	30.605
	30.599
	30.5953
	30.5782
	30.5464
	30.5364
	30.534
	30.5261
	30.5241
	30.5237
	30.5185
	30.5161
	30.5121
	30.5094
	30.5085
	30.4941
	30.4926
	30.4784
	30.4641
	30.4583
	30.4498
	30.4339
	30.4283
	30.4239
	30.4216
	30.4161
	30.4128
	30.3906
	30.3755
	30.3629
	30.3552
	30.3548
	30.3482
	30.3394
	30.3358
	30.3341
	30.3271
	30.3141
	30.2842
	30.2734
	30.2701
	30.2635
	30.2605
	30.2539
	30.25
	30.2392
	30.2264
	30.2227
	30.215
	30.2149
	30.2095
	30.1993
	30.185
	30.1811
	30.1807
	30.1795
	30.1753
	30.1724
	30.1523
	30.152
	30.1452
	30.1417
	30.1373
	30.1035
	30.0953
	30.0847
	30.0776
	30.0771
	30.0724
	30.0723
	30.0701
	30.07
	30.0653
	30.0643
	30.0637
	30.0621
	30.0538
	30.0407
	30.037
	30.0368
	30.0196
	30.0163
	30.0132
	30.0063
	30.0047
	29.9927
	29.9821
	29.9746
	29.9697
	29.9666
	29.9574
	29.9478
	29.9444
	29.9339
	29.925
	29.9207
	29.9112
	29.9094
	29.9029
	29.8995
	29.8984
	29.8964
	29.8922
	29.884
	29.8826
	29.8742
	29.8724
	29.8705
	29.8571
	29.8478
	29.8457
	29.8418
	29.8347
	29.7931
	29.7917
	29.7883
	29.7839
	29.7823
	29.7751
	29.7647
	29.7612
	29.7552
	29.7551
	29.7482
	29.747
	29.7457
	29.7258
	29.7213
	29.7136
	29.7
	29.7
	29.6962
	29.6888
	29.6841
	29.6773
	29.6772
	29.6683
	29.6616
	29.6522
	29.6383
	29.6305
	29.614
	29.6138
	29.6125
	29.6056
	29.5993
	29.5923
	29.5849
	29.5831
	29.5822
	29.5814
	29.5778
	29.5746
	29.5707
	29.5706
	29.5662
	29.5659
	29.5577
	29.5568
	29.5513
	29.5423
	29.5359
	29.5335
	29.5253
	29.5187
	29.5181
	29.517
	29.516
	29.5128
	29.5057
	29.4976
	29.4918
	29.4897
	29.4894
	29.483
	29.4775
	29.4755
	29.4746
	29.4713
	29.466
	29.4643
	29.4547
	29.4516
	29.4446
	29.443
	29.4358
	29.433
	29.4265
	29.4255
	29.4197
	29.4181
	29.411
	29.4105
	29.4064
	29.4063
	29.3962
	29.3797
	29.377
	29.3728
	29.3617
	29.3606
	29.3585
	29.3577
	29.3472
	29.3404
	29.3397
	29.3241
	29.3204
	29.3199
	29.3143
	29.3141
	29.3132
	29.306
	29.3044
	29.3025
	29.2987
	29.2974
	29.2949
	29.2929
	29.2903
	29.2889
	29.2885
	29.2873
	29.2857
	29.2848
	29.2838
	29.2744
	29.2723
	29.2675
	29.263
	29.2596
	29.2573
	29.2496
	29.2259
	29.2245
	29.2217
	29.2155
	29.2151
	29.2137
	29.2126
	29.2121
	29.2107
	29.2088
	29.2054
	29.1977
	29.1915
	29.1883
	29.1859
	29.1767
	29.1767
	29.1759
	29.168
	29.1661
	29.1661
	29.1612
	29.1598
	29.1555
	29.155
	29.1304
	29.1277
	29.1271
	29.1258
	29.1238
	29.1208
	29.1166
	29.0901
	29.0885
	29.0729
	29.0687
	29.067
	29.0597
	29.0495
	29.0422
	29.0351
	29.0347
	29.0239
	29.012
	29.0118
	29.0114
	29.0113
	29.0056
	29.0049
	28.9966
	28.9903
	28.9873
	28.9812
	28.9693
	28.9667
	28.9592
	28.9553
	28.953
	28.9502
	28.9405
	28.9376
	28.9287
	28.9279
	28.9278
	28.9224
	28.9154
	28.907
	28.8936
	28.8916
	28.8794
	28.8791
	28.8711
	28.8671
	28.8559
	28.8559
	28.8513
	28.8373
	28.8364
	28.8297
	28.8256
	28.8095
	28.8059
	28.7864
	28.7776
	28.7613
	28.7385
	28.7031
	28.6872
	28.6859
	28.6694
	28.6644
	28.6338
	28.6254
	28.6159
	28.5927
	28.5891
	28.5385
	28.5368
	28.5216
	28.5164
	28.507
	28.4883
	28.4778
	28.4669
	28.2319
	28.0213
	28.0037
	27.9591
	27.9508
	27.6
	27.5309
	27.4033
	27.1832

## Sheet: 2f
PIEZO1 +/+	PIEZO1 GOF/GOF
5.41635	6.19517
4.47601	5.47368
4.19686	5.30141
3.97715	5.14212
3.87723	5.0798
3.73311	5.05678
3.72638	4.86047
3.69977	4.79685
3.6	4.73019
3.31366	4.5365
3.22482	4.4898
3.00801	4.19349
3.00525	4.15327
2.9828	4.12286
2.96407	4.09846
2.92084	4.00105
2.76554	3.85782
2.75403	3.82532
2.70985	3.78273
2.67733	3.7414
2.6215	3.72329
2.5133	3.70685
2.42647	3.6997
2.40376	3.45714
2.40349	3.44746
2.38784	3.41579
2.35986	3.36822
2.35823	3.28039
2.3552	3.25113
2.34638	3.24884
2.34576	3.21239
2.34146	3.19639
2.30616	3.1573
2.26562	3.14911
2.23577	3.14848
2.2	3.13889
2.18923	3.11553
2.18694	3.07302
2.11776	3.02174
2.09627	3.00683
2.06854	3.00594
2.05691	2.98336
2.04752	2.97917
2.03197	2.96976
2.01835	2.93539
1.99396	2.8929
1.97901	2.87657
1.97727	2.8649
1.96369	2.84658
1.94266	2.82549
1.9186	2.81875
1.9069	2.81435
1.89917	2.81049
1.89655	2.80584
1.89184	2.80473
1.87597	2.79495
1.85009	2.77629
1.84278	2.7617
1.84107	2.7543
1.82405	2.75329
1.80859	2.7341
1.80683	2.73343
1.77143	2.7187
1.725	2.70425
1.70738	2.69433
1.70488	2.6617
1.70084	2.64865
1.65	2.63311
1.63226	2.61687
1.62963	2.61298
1.6192	2.60034
1.5958	2.59326
1.59232	2.5842
1.58288	2.57916
1.5784	2.5695
1.56306	2.55409
1.55848	2.5512
1.55043	2.53507
1.55034	2.4898
1.54227	2.46708
1.53859	2.44906
1.53795	2.42893
1.52669	2.42693
1.52529	2.4259
1.52308	2.42185
1.50595	2.39954
1.50384	2.39744
1.49738	2.39506
1.49315	2.39412
1.4877	2.39201
1.48037	2.38511
1.47486	2.38412
1.47244	2.36842
1.47044	2.35618
1.4699	2.34528
1.46918	2.33982
1.46416	2.33552
1.46305	2.3352
1.46107	2.33406
1.45827	2.32657
1.45283	2.32169
1.44903	2.32073
1.44737	2.31833
1.44478	2.30949
1.44462	2.27719
1.43559	2.26934
1.43379	2.23561
1.43256	2.23372
1.43175	2.22056
1.42434	2.21134
1.42188	2.203
1.41538	2.2
1.41379	2.1921
1.40863	2.18878
1.40541	2.1749
1.40468	2.17339
1.40459	2.17308
1.40299	2.17167
1.4	2.16207
1.39967	2.15644
1.39922	2.1526
1.39437	2.15052
1.39373	2.11311
1.39137	2.11111
1.3913	2.11006
1.37724	2.10833
1.37288	2.10801
1.36667	2.10789
1.3645	2.10579
1.35901	2.09987
1.35556	2.09259
1.34906	2.09043
1.34839	2.0855
1.34599	2.08163
1.33558	2.07874
1.33473	2.07518
1.33282	2.05315
1.3323	2.05165
1.32598	2.04787
1.32583	2.04006
1.32083	2.0363
1.31856	2.03577
1.3169	2.03361
1.31139	2.01594
1.30906	2.01513
1.30829	2
1.30829	1.99692
1.30569	1.98762
1.30435	1.98289
1.30388	1.98283
1.30212	1.98227
1.29494	1.98077
1.29298	1.97901
1.29222	1.97357
1.29195	1.9657
1.29123	1.96564
1.2905	1.96429
1.28938	1.96078
1.28938	1.96057
1.28862	1.9604
1.28814	1.9589
1.28723	1.95652
1.28723	1.95463
1.28705	1.94857
1.28548	1.94431
1.28275	1.93019
1.28155	1.92318
1.27679	1.92152
1.27614	1.91654
1.27111	1.91459
1.27069	1.91382
1.26923	1.91176
1.26856	1.91018
1.26739	1.90578
1.26325	1.90428
1.25838	1.90214
1.25622	1.90143
1.25424	1.89898
1.25267	1.89655
1.25219	1.87917
1.25111	1.87849
1.25058	1.87541
1.24742	1.87407
1.24568	1.86267
1.24405	1.85995
1.24283	1.85497
1.23994	1.85374
1.23944	1.85185
1.23874	1.84648
1.2381	1.84393
1.23643	1.84194
1.23596	1.83946
1.23218	1.83639
1.23099	1.83602
1.22783	1.83333
1.22754	1.83333
1.22684	1.82821
1.22684	1.80822
1.22606	1.80566
1.22576	1.80245
1.22528	1.80154
1.225	1.80083
1.22461	1.78768
1.22222	1.78378
1.22222	1.78331
1.22222	1.77615
1.22048	1.77273
1.22014	1.77266
1.219	1.76294
1.21888	1.76083
1.21861	1.75665
1.21799	1.75285
1.21771	1.75034
1.21681	1.74519
1.21626	1.7377
1.21622	1.73764
1.21429	1.73744
1.21379	1.73684
1.21324	1.73574
1.21286	1.7325
1.21042	1.73071
1.20879	1.72857
1.20518	1.72857
1.20451	1.7252
1.20185	1.72442
1.19395	1.72038
1.19368	1.72016
1.19134	1.71656
1.19098	1.69652
1.19094	1.67864
1.18963	1.67481
1.18919	1.67185
1.18761	1.66299
1.1868	1.65574
1.18627	1.65205
1.18519	1.64841
1.18519	1.64469
1.18342	1.64154
1.1828	1.62708
1.18234	1.62063
1.18079	1.61963
1.17949	1.61862
1.17923	1.61229
1.178	1.61183
1.17674	1.61071
1.17572	1.60506
1.17354	1.60256
1.17213	1.59935
1.17213	1.59637
1.17182	1.5948
1.17182	1.59446
1.17119	1.59351
1.17103	1.57796
1.16944	1.57428
1.16814	1.57404
1.1675	1.56259
1.16614	1.56232
1.16581	1.56129
1.1649	1.55886
1.1633	1.55818
1.163	1.55786
1.16211	1.55231
1.16184	1.55022
1.16071	1.54688
1.16048	1.54416
1.159	1.54173
1.15886	1.54116
1.15789	1.53814
1.15696	1.53578
1.15693	1.53323
1.1558	1.53247
1.15398	1.53043
1.15385	1.52201
1.15257	1.52048
1.15223	1.51613
1.15183	1.50868
1.15162	1.50507
1.15116	1.50427
1.15077	1.5022
1.14983	1.50213
1.14801	1.50213
1.14664	1.50066
1.14616	1.49828
1.14385	1.49614
1.14286	1.49406
1.14266	1.49096
1.14208	1.48974
1.14074	1.48754
1.14047	1.48547
1.14035	1.48387
1.13867	1.48387
1.13863	1.48177
1.13735	1.48177
1.13548	1.4784
1.13267	1.47443
1.13267	1.474
1.13264	1.46983
1.13235	1.45873
1.13037	1.45783
1.12928	1.45735
1.12866	1.45479
1.12821	1.44878
1.12598	1.44637
1.12558	1.44486
1.12526	1.44202
1.125	1.44048
1.12465	1.43863
1.12384	1.43574
1.1234	1.43478
1.12121	1.43396
1.12102	1.43351
1.12037	1.43213
1.11964	1.42913
1.11864	1.42762
1.11833	1.42487
1.11756	1.42259
1.11746	1.42199
1.11615	1.41846
1.11562	1.41762
1.11392	1.41753
1.11321	1.41639
1.11298	1.41459
1.11272	1.4145
1.11198	1.41267
1.11009	1.4123
1.10909	1.40988
1.1078	1.40877
1.10603	1.40785
1.10567	1.40735
1.10526	1.40718
1.1048	1.40698
1.1035	1.4058
1.1029	1.40296
1.10256	1.40246
1.10153	1.40215
1.1	1.40068
1.09841	1.39884
1.09635	1.39648
1.09635	1.39486
1.09462	1.39379
1.09331	1.3926
1.09233	1.38881
1.09134	1.38776
1.08592	1.38687
1.07363	1.38337
1.06991	1.38323
1.03674	1.38241
	1.38241
	1.38205
	1.38134
	1.38085
	1.38039
	1.37973
	1.37743
	1.37705
	1.37658
	1.375
	1.375
	1.37055
	1.37049
	1.36646
	1.36139
	1.35871
	1.35714
	1.35674
	1.35661
	1.35581
	1.35139
	1.34992
	1.34906
	1.34796
	1.34252
	1.34146
	1.34034
	1.3401
	1.33757
	1.33665
	1.33645
	1.33645
	1.33536
	1.33536
	1.33396
	1.3323
	1.33218
	1.3279
	1.32759
	1.32653
	1.32461
	1.32358
	1.32344
	1.32331
	1.32
	1.31542
	1.31377
	1.31315
	1.30952
	1.30855
	1.30855
	1.30674
	1.30454
	1.30291
	1.30223
	1.30167
	1.30057
	1.30027
	1.2974
	1.29679
	1.29612
	1.29516
	1.29504
	1.29313
	1.291
	1.28952
	1.28878
	1.2848
	1.28333
	1.28245
	1.28233
	1.28139
	1.27907
	1.27907
	1.27349
	1.273
	1.27211
	1.27127
	1.27047
	1.26766
	1.26691
	1.26652
	1.26594
	1.265
	1.26489
	1.26418
	1.26411
	1.2623
	1.26202
	1.25983
	1.25891
	1.25871
	1.25655
	1.25591
	1.25581
	1.25563
	1.25455
	1.2534
	1.25293
	1.25036
	1.25
	1.24957
	1.24953
	1.24921
	1.24823
	1.24782
	1.24776
	1.24742
	1.24724
	1.24685
	1.24631
	1.24564
	1.24493
	1.24434
	1.24434
	1.24417
	1.24315
	1.24
	1.2369
	1.23669
	1.23469
	1.23404
	1.23404
	1.23304
	1.23276
	1.2326
	1.23224
	1.23077
	1.23064
	1.22894
	1.22833
	1.22635
	1.22611
	1.22449
	1.22428
	1.22428
	1.22222
	1.22222
	1.22222
	1.22007
	1.21996
	1.21957
	1.2194
	1.21835
	1.21806
	1.21779
	1.21756
	1.21599
	1.21567
	1.21547
	1.21462
	1.21324
	1.21311
	1.2126
	1.21154
	1.21116
	1.2106
	1.21
	1.20954
	1.20951
	1.20942
	1.20942
	1.20879
	1.20879
	1.20658
	1.20577
	1.20513
	1.20501
	1.20342
	1.20257
	1.20219
	1.20168
	1.20128
	1.2
	1.19882
	1.19882
	1.1972
	1.197
	1.19656
	1.19525
	1.19521
	1.19476
	1.1947
	1.19447
	1.19429
	1.19408
	1.19256
	1.19212
	1.19149
	1.19134
	1.18966
	1.18919
	1.18871
	1.188
	1.1875
	1.18672
	1.18563
	1.18367
	1.18256
	1.18241
	1.18209
	1.18134
	1.18049
	1.18008
	1.17971
	1.17943
	1.17923
	1.17857
	1.17857
	1.17726
	1.17689
	1.17476
	1.17406
	1.17391
	1.17357
	1.17271
	1.17248
	1.17226
	1.1713
	1.17021
	1.16985
	1.16981
	1.16844
	1.16814
	1.16667
	1.16525
	1.16511
	1.16493
	1.16411
	1.16327
	1.16184
	1.16172
	1.16129
	1.16055
	1.15986
	1.15896
	1.15893
	1.15889
	1.15883
	1.15878
	1.15789
	1.15789
	1.15683
	1.15599
	1.15546
	1.15432
	1.15356
	1.1534
	1.15297
	1.15284
	1.15094
	1.15063
	1.15022
	1.14977
	1.14967
	1.14955
	1.14952
	1.14894
	1.14859
	1.14845
	1.14724
	1.14711
	1.14583
	1.14583
	1.14545
	1.14511
	1.1449
	1.14441
	1.14387
	1.14348
	1.14337
	1.14286
	1.14261
	1.14208
	1.14195
	1.14187
	1.14116
	1.14047
	1.14015
	1.14012
	1.1399
	1.13976
	1.13957
	1.13936
	1.13896
	1.13842
	1.13793
	1.13793
	1.13793
	1.1366
	1.13623
	1.13587
	1.13587
	1.13559
	1.13523
	1.13508
	1.13492
	1.13424
	1.13421
	1.13366
	1.13366
	1.13359
	1.13317
	1.13284
	1.13274
	1.13235
	1.13204
	1.13193
	1.13177
	1.13051
	1.13028
	1.12914
	1.12866
	1.12864
	1.12855
	1.12766
	1.12742
	1.12687
	1.12674
	1.12674
	1.12651
	1.12584
	1.12584
	1.12395
	1.12318
	1.12318
	1.12245
	1.12207
	1.12181
	1.12165
	1.12098
	1.12075
	1.12037
	1.1203
	1.1202
	1.11955
	1.11924
	1.11924
	1.11924
	1.11765
	1.11719
	1.11719
	1.117
	1.11594
	1.11557
	1.11512
	1.11498
	1.11486
	1.11475
	1.11438
	1.11438
	1.11412
	1.11392
	1.11321
	1.11321
	1.11298
	1.11277
	1.11264
	1.11236
	1.11213
	1.11099
	1.11095
	1.11089
	1.11058
	1.11028
	1.10991
	1.10979
	1.10973
	1.1087
	1.10726
	1.10726
	1.10705
	1.10651
	1.10638
	1.10623
	1.1046
	1.10421
	1.10401
	1.10368
	1.10345
	1.10324
	1.10306
	1.1029
	1.10212
	1.10208
	1.102
	1.10193
	1.10178
	1.10167
	1.10151
	1.1
	1.1
	1.1
	1.1
	1.1
	1.09804
	1.09677
	1.09628
	1.09618
	1.09599
	1.09444
	1.09134
	1.08978
	1.08889
	1.08745
	1.08571
	1.08566
	1.08394
	1.08229
	1.08197
	1.07721
	1.07542
	1.07422
	1.07363
	1.06919
	1.06511
	1.06412
	1.0608
	1.04584
	1.03517
	1.02
