# Supplementary material for: PIEZO1 transduces mechanical itch in mice
Source: Nature. 2022 Jun 22;607(7917):104–10. doi: 10.1038/s41586-022-04860-5 (PMC9259491; doi:10.1038/s41586-022-04860-5)
Supplement: Supplementary file 3 — Source Data Fig. 3 [file 41586_2022_4860_MOESM3_ESM.xlsx]

## Sheet: 3b
	Piezo1Fl;Pirt-Cre WT											Piezo1Fl;Pirt-Cre HET						Piezo1Fl;Pirt-Cre KO
0.008g	0	20	0	0	0	0	0	0	0	0	0	20	0	20	0	0	0	20	0	0	0	0	0	0	0
0.02g	0	20	0	0	40	0	0	0	0	0	40	20	20	40	0	20	0	20	20	0	0	0	0	0	0
0.04g	0	0	20	20	40	20	40	0	20	20	20	0	20	20	0	0	0	0	40	0	0	20	0	0	20
0.07g	20	60	20	40	40	80	80	80	60	60	60	60	60	60	80	20	0	20	0	0	0	20	0	0	40
0.16g	40	100	60	40	40	80	60	40	40	60	60	60	40	60	40	60	60	20	20	0	0	20	20	0	20
0.4g	40	60	40	60	40	100	40	40	60	60	80	60	40	40	40	20	60	0	0	0	0	0	40	20	20
0.6g	40	60	20	25	60	0	40	40	20	40	40	40	20	60	20	40	60	0	20	0	0	40	40	20	40
1g	0	0	0	20	20	0	0	0	0	20	40	0	0	60	0	20	60	0	0	0	0	0	0	0	40

## Sheet: 3c
Piezo1Fl;Pirt-Cre WT	Piezo1Fl;Pirt-Cre HET	Piezo1Fl;Pirt-Cre KO
17.5	32.5	12.5
37.5	25	12.5
22.5	45	0
32.5	22.5	0
35	22.5	12.5
35	37.5	17.5
32.5		5
25		22.5
25
32.5
42.5

## Sheet: 3d
Piezo1Fl;Pirt-Cre WT	Piezo1Fl;Pirt-Cre HET	Piezo1Fl;Pirt-Cre KO
52.3809	66.6667	19.0476
76.1905	57.1429	19.0476
61.9048	61.9048	4.7619
71.4286	33.3333	4.7619
71.4286	61.9048	23.8095
57.1429	71.4286	9.52381
66.6667		19.0476
66.6667		23.8095
38.0952
76.1905
71.4286

## Sheet: 3e
	Piezo1Fl;SST-Cre WT									Piezo1Fl;SST-Cre KO
0.008g	0	0	0	0	0	0	0	0	0	0	0	0	0	0	0	20	0	0	0
0.02g	0	0	20	20	20	0	0	0	0	0	0	20	0	0	20	0	0	0	0
0.04g	20	20	40	20	0	0	20	0	0	0	0	0	0	0	20	0	20	0	0
0.07g	40	60	40	60	40	40	20	40	40	40	20	20	40	0	20	20	20	0	0
0.16g	60	40	40	60	20	40	80	40	60	0	0	0	0	0	20	20	0	20	0
0.4g	40	20	80	100	40	60	40	40	60	0	20	0	20	0	0	0	40	0	0
0.6g	60	40	80	60	40	20	20	40	40	0	40	0	20	40	20	20	40	0	0
1g	40	20	40	0	40	20	0	0	40	0	20	20	0	0	0	0	20	0	0

## Sheet: 3f
Piezo1Fl;SST-Cre WT	Piezo1Fl;SST-Cre KO
32.5	5
25	12.5
42.5	7.5
40	10
25	5
22.5	12.5
22.5	10
20	17.5
30	2.5
	0

## Sheet: 3g
Piezo1Fl;SST-Cre WT	Piezo1Fl;SST-Cre KO
61.9048	14.2857
57.1429	23.8095
76.1905	23.8095
61.9048	9.52381
52.3809	33.3333
71.4286	0
47.6191	19.0476
66.6667	23.8095
90.4762	23.8095
	9.52381

## Sheet: 3h
1% DMSO-PBS	2 µM	20 µM	50 µM
11	41	46	117
0	28	39	44
10	25	37	100
11	22	34	66

## Sheet: 3i
1% DMSO-PBS	50µM Yoda-1
0	68
9	39
5	77
8	24
6	41
14	11
8	107
3	38

## Sheet: 3j
Piezo1Fl;Pirt-Cre WT	Piezo1Fl;Pirt-Cre KO
40	10
122	15
65	9
52	11
63	13
51	4
61
209
40

## Sheet: 3k
	Piezo1-WT										Piezo1-GOF
0.008g	0	0	0	0	0	0	0	0	0	0	0	0	0	0	0	0	0	0	0	0	0	0	0	0	0	0	0
0.02g	0	0	0	0	0	0	0	0	0	0	0	0	0	0	0	0	0	0	0	0	0	0	0	0	0	0	0
0.04g	0	0	0	0	0	0	0	25	0	0	0	0	0	0	0	0	0	25	0	0	0	0	0	0	0	25	25
0.07g	0	0	0	0	25	0	0	0	0	25	0	25	0	0	0	0	0	25	0	0	25	25	25	0	0	0	50
0.16g	25	0	0	25	0	25	25	25	0	25	0	25	0	0	25	0	50	25	25	25	25	0	25	25	25	0	25
0.4g	50	25	50	25	25	50	50	50	75	50	25	50	25	50	25	25	75	25	25	25	50	25	25	50	25	25	75
0.6g	50	25	25	50	50	50	50	25	50	25	25	75	50	75	75	75	75	50	50	50	50	25	50	50	50	75	50
1g	50	100	50	50	50	50	100	75	25	75	75	75	50	50	50	50	75	50	75	50	75	50	75	50	100	50	25
1.4g	75	75	100	75	100	100	75	75	100	75	75	75	75	75	75	75	75	75	75	75	75	75	75	75	100	100	100
2g	100	75	100	75	100	75	100	100	75	100	75	100	100	75	100	100	75	100	100	75	75	75	100	75	100	100	100
4g	100	100	100	100	100	100	100	100	100	100	100	100	100	100	100	100	100	100	100	100	100	100	100	100	100	100	100

[truncated: 1 more sheets: 3l]
