# Supplementary material for: PIEZO1 transduces mechanical itch in mice
Source: Nature. 2022 Jun 22;607(7917):104–10. doi: 10.1038/s41586-022-04860-5 (PMC9259491; doi:10.1038/s41586-022-04860-5)
Supplement: Supplementary file 4 — Source Data Fig. 4 [file 41586_2022_4860_MOESM4_ESM.xlsx]

## Sheet: 4b
Piezo1Fl;Pirt-Cre WT	Piezo1Fl;Pirt-Cre HET	Piezo1Fl;Pirt-Cre KO
85.7143	90.4762	28.5714
66.6667	90.4762	28.5714
71.4286	85.7143	23.8095
71.4286	57.1429	14.2857
80.9524	66.6667	38.0952
71.4286		19.0476
57.1429		19.0476
71.4286		33.3333
57.1429		28.5714
95.2381
71.4286
76.1905

## Sheet: 4c
Piezo1Fl;Pirt-Cre WT	Piezo1Fl;Pirt-Cre HET	Piezo1Fl;Pirt-Cre KO
205	205	135
175	102	140
160	58	85
324	297	263
231	91	300
107		37
164		56
363		86
201		99
175
204
329

## Sheet: 4d
	PBS														Gsmtx4
0.04g	0	0	0	0	0	0	0	0	0	0	0	0	0	0	0	0	0	0	0	0	0	0	0	0	0	0	0	0
0.07g	4	0.5	1.5	0.5	3	0.5	0.5	0.5	2.5	2	0.666667	1	0	1	0.5	1	3	0.25	2	1	2	0	0	0	0	0	0	0.333333
0.16g	0.666667	0.25	1	2	2	1	1	0.5	0.666667	1	0.666667	1	1	0.5	0	0	0	0	0	0	0	0	0	1	0	1	0	0
0.4g	0.666667	0.333333	1	1.5	1	0	0	0.333333	1	0.5	2	1.5	0.25	0.333333	0	0	1	0	0	0	0	0	0	0	0	0	0	0.333333

## Sheet: 4e
PBS	GsMTx4
38.0952	9.52381
66.6667	23.8095
47.6191	4.7619
61.9048	23.8095
42.8571	0
38.0952	23.8095
42.8571	9.52381
47.6191	0
80.9524	14.2857
47.6191	23.8095
47.6191	14.2857
42.8571	9.52381
38.0952	4.7619
52.3809	9.52381

## Sheet: 4f
PBS	GsMTx4
200	70
219	129
191	91
116	167
85	138
144	143
118	56
134	99
61	85
183	76
207	25
196	69
55	127
68	83

## Sheet: 4h
Baseline-P	PBS	Baseline-G	GsMTx4
52.3809	61.9048	71.4286	14.2857
66.6667	80.9524	66.6667	28.5714
38.0952	33.3333	80.9524	47.6191
66.6667	66.6667	61.9048	19.0476
71.4286	85.7143	42.8571	23.8095
66.6667	71.4286	47.6191	28.5714
52.3809	33.3333	57.1429	33.3333
71.4286	52.3809	57.1429	0

## Sheet: 4i
PBS	GsMTx4
67	138
198	39
112	202
203	90
13	43
112	75
211	94
191	33
