# Supplementary material for: PIEZO1 transduces mechanical itch in mice
Source: Nature. 2022 Jun 22;607(7917):104–10. doi: 10.1038/s41586-022-04860-5 (PMC9259491; doi:10.1038/s41586-022-04860-5)
Supplement: Supplementary file 5 — Source Data Extended Data Fig. 6 [file 41586_2022_4860_MOESM5_ESM.xlsx]

## Sheet: 6b
Non-targeting siRNA	Piezo1 siRNA	Non-targeting siRNA	Piezo2 siRNA
-80.0598	-187.369	-45.88	-87.3
-449.784	-507.688	-50	-125.943
-154.164	-2073.21	-285.079	-90.3
-41.4144	-98.2725	-815.464	-37.5
-2136.18	-100.7	-3822.25	-51.1
-326.582	-355.019	-1454.58	-325.181
-223.943	-642.702	-125.1	-42.7
-656.889	-161.814	-914.436	-87.3003
-277.333		-30.2	-43.8045
-44.5862		-777.632	-475.092
-54.1937		-33.8516	-2999.61
-341.825		-50.7	-117.604
-50.7		-195.9	-90.3157
-682.448		-60.4	-228.996
-79.5		-1981.67	-824.122
-20.1		-73.3807	-112.726
-734.04		-478.502	-289.098
-219.573		-1537.67	-46.1108
-362.39		-59.9	-76.9913
-207.943		-444.217	-649.992
-384.5		-228.155	-146.798
-406.714		-122.951
-200		-168.449
		-105.013
		-155.212
		-155.103
		-283.572
		-549.02

## Sheet: 6c
Non-targeting siRNA	Piezo1 siRNA	Non-targeting siRNA	Piezo2 siRNA
20.7997	6.46063	28.9404	69.6203
5.57012	7.27615	12.8631	33.4914
11.3489	6.91219	8.95514	16.6502
18.914	45.5217	9.15807	19.3899
12.9597	11.4416	6.9239	36.8469
4.07377	9.767	14.059	94.3553
8.62124	5.2078	24.2743	35.225
5.96063	10.6271	6.62703	12.953
22.8616		22.3868	53.9725
14.3721		9.0769	3.74279
16.4117		16.6251	14.1189
5.33314		19.6803	15.2369
15.377		38.7405	13.4748
13.8495		41.4258	12.93
26.358		8.01296	9.92489
22.3327		28.6889	52.1936
12.5441		19.9252	15.7867
4.81002		4.44228	25.8186
5.04395		25.4047	22.588
2.68778		6.4416	13.5522
29.3865		40.2569	55.367
13.2416		11.9016
20.7717		12.8721
		9.77727
		27.9656
		21.1928
		7.33233
		11.1574

## Sheet: 6e
Baseline	Histamine	Yoda1
14.3765	17.398	33.2895
15.1262	15.3358	20.4106
20.5	26.2603	30.1423
14.3178	18.4592	29.3301
15.7739	18.5883	25.1947
13.2624	16.3541	21.7535
10.4857	15.5906	25.6586
6.8	6.6	12.7
7.2	6.1	10
7.5	6.6	12.3
4.95	4.55	7.623
22.4	24.6	71

## Sheet: 6f
Histamine	Yoda1
21.0169	131.555
1.38568	34.9354
28.099	47.0356
28.9248	104.851
17.8421	59.724
23.3118	64.0239
48.6844	144.701
-2.94118	92.4242
-15.2778	63.9344
-12	86.3636
-8.08081	67.5385
9.82143	188.618

## Sheet: 6g
Baseline	Histamine	Yoda1
-98.9115	-140.096	-435.636
-473.734	-614.414	-516.332
-572.203	-542.813	-756.246
-155.608	-259.235	-176.033
-542.934	-634.745	-1047.71
-99.8049	-257.825	-243.539
-52.9	-254.359	-928.849
-1870	-1990	-2550
-807	-900	-570
-199	-209	-129
-750	-1103	-862
-69	-63	-42

## Sheet: 6h
Histamine	Yoda1
41.6377	340.43
29.696	8.99197
-5.13629	32.1639
66.5949	13.1259
16.9102	92.9719
158.329	144.015
380.83	1655.86
6.41711	36.3636
11.5242	-29.368
5.02513	-35.1759
47.0667	14.9333
-8.69565	-39.1304

## Sheet: 6j
Time	Histamine
0	1.00282	1.08251	1.08773	1.01186	1.03162	1.03404	1.04137	1.01415	1.01183	1.01194	1.01754	1.0087	1.01829	1	1.0206	1.01079	0.992059	1.01839	1.01754	0.99865	0.941361	1.01222	0.941466	1.00338	1.00138	0.998503	1	1	1	1.0071	0.996183	1.00168	0.99701	1.01368	1.00364	1.03258	1.00462	1.02971	1.00984	1.0135	1.00069	1.00339	1.00411	1.00647	1.00707	1.0052	1.00084	1.00393	1.01512
3	1.00282	1.06827	1.06929	1.01186	1.03162	1.01053	1.04137	1.01415	1.01183	1.01194	1.03966	1.0087	1.01829	1	1.0206	1.01079	0.992059	1.01839	1.01754	0.99865	0.941361	1.01222	0.95573	1.00338	1.00138	0.998503	1	1	1	0.984215	0.996183	1.00168	1.01868	1.01368	1.00364	1.03258	1.00462	1.02971	1.00984	1.0135	1.00069	1.00339	1.00411	1.00647	0.988424	1.0052	1.00084	1.00393	1.01512
6	1.00282	1.08251	1.06929	1.01186	1.03162	1.03404	1.01874	1.01415	1.01183	1.01194	1.01754	1.0087	1.01829	1	1.0206	1.01079	1.00977	1.01839	1.01754	1.01823	0.926178	1.01222	0.969995	1.00338	1.00138	0.998503	1	1	1	1.0071	0.996183	1.00168	0.99701	1.01368	1.02125	1.03258	1.00462	1.02971	1.00984	1.0135	1.0207	1.00339	1.00411	1.00647	1.00707	1.0052	1.00084	1.00393	1.01512
9	1.00282	1.06827	1.06929	1.01186	1.03162	1.01053	1.04137	1.01415	1.01183	1.01194	1.01754	1.0087	1.01829	1	1.0206	1.01079	1.00977	1.01839	1.01754	1.01823	0.926178	1.01222	0.969995	1.00338	1.00138	0.998503	1	1	1	0.984215	0.996183	1.00168	1.01868	1.01368	1.00364	1.03258	1.00462	1.02971	1.00984	1.0135	1.00069	1.00339	1.00411	1.00647	0.988424	1.0052	1.00084	1.00393	1.01512
12	1.00282	1.06827	1.06929	1.01186	1.03162	1.01053	1.01874	1.01415	1.01183	1.01194	1.01754	1.0087	1.01829	1	0.995708	1.01079	1.00977	0.994147	1.01754	0.99865	0.910995	1.01222	0.95573	1.00338	1.00138	0.998503	1	1	1	1.0071	0.996183	1.00168	1.01868	1.01368	1.00364	1.03258	1.00462	1.02971	1.00984	1.0135	1.00069	1.00339	1.00411	1.02353	1.00707	1.0052	1.00084	1.00393	1.01512
15	1.00282	1.06827	1.05086	1.01186	1.03162	1.01053	1.04137	1.01415	1.01183	1.01194	1.01754	1.0087	1.01829	1	1.0206	1.01079	1.02749	1.01839	1.01754	0.99865	0.926178	1.01222	0.969995	1.00338	1.00138	1.02021	1	1	1	1.0071	0.996183	1.00168	1.01868	1.01368	1.02125	1.03258	1.00462	1.02971	1.00984	1.0135	1.0207	1.00339	0.987089	1.00647	0.988424	1.0052	1.00084	1.00393	1.01512
18	1.00282	1.06827	1.05086	1.01186	1.03162	1.01053	1.01874	1.01415	1.01183	1.01194	1.03966	1.0087	1.01829	1	1.0206	1.03485	1.02749	1.01839	1.01754	0.99865	0.910995	1.01222	0.98426	1.00338	1.00138	0.998503	1	1	1	1.0071	0.996183	1.00168	0.99701	1.01368	1.00364	1.03258	1.00462	1.02971	1.00984	1.0135	1.0207	1.00339	1.00411	1.02353	1.00707	1.0052	1.00084	1.00393	1.01512
21	1.00282	1.06827	1.05086	1.01186	1.03162	1.01053	1.04137	1.01415	1.01183	1.01194	1.03966	1.02971	1.01829	1	0.995708	1.01079	1.0452	0.994147	1.01754	0.99865	0.910995	1.01222	0.98426	1.00338	1.00138	0.998503	1	1	1	0.984215	0.996183	1.00168	1.01868	1.01368	1.00364	1.03258	1.00462	1.0087	1.00984	1.0135	1.00069	1.00339	1.00411	1.00647	1.00707	1.0052	1.00084	1.00393	1.01512
24	1.00282	1.06827	1.05086	1.01186	1.03162	1.01053	0.996097	1.01415	1.01183	0.985308	1.01754	1.0087	1.01829	1	0.995708	1.01079	1.02749	0.994147	0.993317	0.99865	0.986911	1.01222	0.98426	0.978903	0.981354	0.998503	1	1	1	0.984215	0.996183	0.977254	0.99701	1.01368	1.00364	1.01061	1.00462	1.0087	1.00984	0.990469	1.00069	1.00339	0.987089	1.00647	0.988424	0.980069	1.00084	1.00393	0.992045
27	0.982357	0.968566	0.977114	0.991626	0.985771	0.987034	0.973458	0.990008	0.977528	0.958678	0.973303	0.966667	0.97586	1	0.945923	0.962656	0.992059	0.9699	0.993317	0.99865	1.01728	0.986911	0.969995	0.978903	1.00138	0.998503	1	1	1	0.984215	0.968511	0.977254	0.99701	0.991641	0.986035	0.988636	0.982294	0.987681	0.987888	0.990469	0.960663	0.983718	0.987089	0.989412	0.969775	0.980069	0.976431	0.981117	0.968974
30	0.982357	0.954322	0.958678	0.991626	0.985771	0.987034	0.973458	0.990008	0.994678	0.985308	0.995423	0.987681	0.97586	1	0.970815	0.986722	1.00977	0.994147	0.993317	0.99865	1.00209	0.986911	0.969995	0.978903	0.981354	0.998503	1	1	1	0.984215	0.996183	1.00168	0.99701	0.991641	0.986035	0.988636	0.982294	0.987681	0.987888	0.990469	0.980676	0.983718	0.987089	0.989412	0.988424	0.980069	1.00084	0.981117	0.992045
33	0.982357	0.954322	0.977114	0.991626	0.985771	0.987034	0.973458	1.01415	0.994678	0.985308	0.995423	0.987681	0.97586	1	0.970815	0.986722	1.00977	0.994147	0.993317	0.99865	1.06283	0.986911	0.969995	0.978903	1.00138	0.998503	1	1	1	1.0071	0.996183	1.00168	0.99701	1.01368	1.00364	0.988636	0.982294	0.987681	0.987888	0.990469	1.00069	0.983718	0.987089	0.989412	0.988424	0.980069	1.00084	1.00393	0.992045
36	0.982357	0.940079	0.977114	0.991626	0.985771	0.987034	0.973458	0.990008	0.994678	0.985308	0.995423	1.0087	0.997074	1	0.995708	0.986722	1.00977	0.994147	0.993317	0.99865	1.12356	0.986911	0.98426	1.00338	1.00138	0.998503	1	1	1	0.984215	0.996183	1.00168	0.975336	0.991641	0.986035	0.988636	0.982294	0.987681	0.987888	0.990469	1.00069	0.983718	0.987089	0.989412	0.988424	1.0052	1.00084	0.981117	0.992045
39	0.982357	0.954322	0.958678	0.991626	0.985771	0.987034	0.973458	0.990008	0.994678	0.985308	0.995423	0.987681	0.97586	1	0.995708	0.986722	0.992059	0.994147	0.993317	0.99865	1.16911	0.986911	0.98426	1.00338	1.00138	0.998503	1	1	1	0.984215	0.996183	1.00168	0.99701	1.01368	1.00364	0.988636	0.982294	0.987681	0.987888	0.990469	0.980676	1.00339	1.00411	1.00647	0.988424	0.980069	1.00084	0.981117	0.992045
42	0.982357	0.954322	0.958678	0.991626	0.985771	0.987034	0.996097	0.990008	1.01183	0.985308	0.995423	1.0087	0.997074	1	0.970815	0.986722	0.992059	0.994147	0.993317	0.99865	1.12356	0.986911	0.98426	1.00338	1.00138	0.998503	1	1	1	0.984215	0.996183	1.00168	0.99701	0.991641	0.986035	0.966667	0.982294	0.987681	0.987888	0.990469	1.00069	0.983718	1.00411	1.00647	1.00707	1.0052	1.00084	0.981117	0.992045
45	0.982357	0.954322	0.958678	0.991626	0.985771	0.987034	0.996097	0.990008	0.994678	1.01194	0.995423	1.0087	0.997074	1	0.995708	0.986722	0.974343	0.994147	0.993317	0.99865	1.09319	0.986911	0.98426	1.00338	1.00138	0.998503	1	1	1	1.0071	0.996183	1.00168	0.99701	0.991641	1.00364	0.966667	1.00462	0.987681	0.987888	0.990469	1.00069	1.00339	1.00411	1.00647	1.00707	1.0052	1.00084	1.00393	0.992045
48	0.982357	0.968566	0.977114	0.991626	0.985771	0.987034	0.973458	0.990008	0.994678	0.985308	0.995423	1.0087	0.997074	1	0.995708	0.986722	0.992059	0.994147	0.993317	0.99865	1.13874	0.986911	0.998524	1.00338	1.00138	0.998503	1	1	1	1.0071	0.996183	1.00168	0.99701	0.991641	1.00364	0.966667	1.00462	0.987681	0.987888	0.990469	1.00069	1.00339	0.987089	1.00647	1.00707	0.980069	1.00084	1.00393	0.992045
51	1.00282	0.968566	0.958678	0.991626	0.985771	0.987034	0.996097	1.01415	0.994678	1.01194	0.995423	0.987681	0.997074	1	0.995708	0.986722	0.992059	0.994147	0.993317	0.99865	1.07801	0.986911	1.01279	1.00338	1.00138	0.998503	1	1	1	1.0071	0.996183	1.00168	0.99701	0.991641	1.00364	0.988636	1.00462	0.987681	0.987888	0.990469	1.00069	1.00339	1.00411	0.989412	0.988424	1.0052	1.00084	1.00393	1.01512
54	0.982357	0.968566	0.958678	0.991626	0.985771	0.987034	0.973458	0.990008	0.994678	0.985308	0.995423	0.987681	0.997074	1	0.995708	1.01079	0.992059	0.994147	0.993317	0.99865	1.06283	1.01222	1.02705	1.00338	1.00138	0.998503	1	1	1	1.0071	0.996183	1.00168	0.99701	0.991641	1.00364	0.988636	1.00462	0.987681	1.00984	1.0135	1.00069	1.00339	1.00411	0.989412	1.00707	1.0052	1.00084	1.00393	0.992045
57	1.00282	0.968566	0.958678	0.991626	0.985771	0.987034	0.973458	0.990008	0.994678	0.985308	0.995423	0.987681	0.97586	1	0.995708	0.986722	0.974343	0.994147	0.993317	0.99865	1.01728	1.01222	1.04132	1.00338	1.00138	1.02021	1	1	1	1.0071	0.996183	1.00168	0.99701	0.991641	0.986035	0.966667	1.00462	0.987681	0.987888	0.990469	1.00069	1.00339	1.00411	1.00647	1.00707	1.0052	1.00084	1.00393	0.992045
60	1.00282	0.968566	0.977114	0.991626	0.985771	0.987034	0.996097	0.990008	0.994678	0.985308	0.995423	1.0087	0.997074	1	0.995708	1.01079	0.992059	0.994147	0.993317	0.99865	1.00209	0.986911	1.04132	1.00338	1.00138	0.998503	1	1	1	1.0071	0.996183	1.00168	0.99701	0.991641	1.00364	0.988636	1.00462	0.987681	1.00984	1.0135	1.00069	1.00339	1.00411	0.989412	1.00707	1.0052	1.00084	1.00393	1.01512
63	1.00282	0.968566	0.977114	0.991626	0.985771	1.01053	0.996097	0.990008	0.994678	0.985308	0.995423	1.0087	0.997074	1	0.995708	1.01079	0.992059	0.994147	0.993317	0.99865	0.986911	1.01222	1.04132	1.00338	1.00138	0.998503	1	1	1	1.0071	1.02385	1.00168	0.99701	0.991641	0.986035	0.988636	1.00462	0.987681	0.987888	0.990469	1.00069	1.00339	1.00411	0.989412	1.00707	1.0052	1.00084	1.00393	0.992045
66	1.02329	0.968566	0.977114	0.991626	0.985771	0.987034	0.996097	1.01415	0.994678	1.01194	0.995423	0.987681	0.997074	1	0.995708	1.01079	0.992059	0.994147	0.993317	0.99865	0.971728	0.986911	1.04132	1.00338	1.00138	0.998503	1	1	1	1.0071	0.996183	1.00168	0.99701	0.991641	1.00364	0.988636	1.00462	0.987681	0.987888	0.990469	1.00069	1.00339	1.00411	1.00647	1.00707	1.0052	1.00084	1.00393	0.992045
69	1.02329	0.968566	0.977114	1.01186	0.985771	1.01053	0.996097	0.990008	0.994678	1.01194	0.995423	1.0087	0.997074	1	0.995708	1.01079	0.992059	0.994147	0.993317	0.99865	0.956545	0.986911	1.04132	1.00338	1.00138	0.998503	1	1	1	1.0071	0.996183	1.00168	0.99701	0.991641	0.986035	0.988636	1.00462	0.987681	0.987888	0.990469	1.00069	1.00339	1.00411	0.989412	1.00707	1.0052	1.00084	1.00393	0.992045
72	1.02329	0.982809	0.977114	0.991626	0.985771	0.987034	0.996097	0.990008	0.994678	1.01194	0.973303	0.987681	0.997074	1	0.995708	0.986722	0.992059	0.994147	0.993317	0.99865	0.941361	0.986911	1.02705	1.00338	1.00138	0.998503	1	1	1	1.0071	1.02385	1.00168	0.99701	0.991641	1.00364	0.988636	1.00462	0.987681	1.00984	1.0135	1.00069	1.00339	1.00411	0.989412	1.00707	1.0052	1.00084	1.00393	0.992045
75	1.02329	0.982809	0.977114	0.991626	0.985771	1.01053	0.996097	0.990008	0.994678	1.01194	0.973303	0.987681	0.997074	1	1.0206	0.986722	0.992059	0.994147	0.993317	0.99865	0.941361	1.01222	1.04132	1.00338	1.00138	0.998503	1	1	1	1.0071	1.02385	1.00168	0.99701	0.991641	0.986035	1.01061	1.00462	0.987681	1.00984	0.990469	1.00069	1.00339	1.00411	1.00647	1.00707	1.0052	1.00084	1.00393	1.01512
78	1.02329	0.982809	0.977114	1.01186	0.985771	0.987034	0.996097	0.990008	0.994678	1.01194	0.973303	0.987681	0.997074	1	1.0206	1.01079	0.992059	1.01839	0.993317	0.99865	0.941361	0.986911	1.04132	1.00338	1.00138	0.998503	1	1	1	1.0071	1.02385	1.00168	0.99701	0.991641	1.00364	1.01061	1.00462	1.0087	1.00984	0.990469	1.00069	1.00339	1.00411	0.989412	1.00707	1.0052	1.00084	1.00393	0.992045
81	1.00282	0.982809	0.977114	1.01186	0.985771	1.01053	0.996097	0.990008	0.994678	1.01194	0.973303	0.987681	0.997074	1	1.0206	0.986722	0.992059	0.994147	0.993317	0.99865	1.00209	1.01222	1.04132	1.00338	1.00138	0.998503	1	1	1	1.0071	0.996183	1.00168	0.99701	0.991641	1.00364	0.988636	1.00462	0.987681	1.00984	1.0135	1.00069	1.00339	1.00411	0.989412	1.00707	1.0052	1.00084	1.00393	0.992045
84	1.00282	0.997053	0.99555	0.991626	0.985771	1.01053	0.996097	0.990008	0.994678	1.01194	0.973303	1.0087	0.997074	1	1.0206	1.01079	0.992059	1.01839	0.993317	0.99865	0.986911	1.01222	1.04132	1.00338	1.00138	0.998503	1	1	1	1.0071	1.02385	1.00168	0.99701	0.991641	1.00364	0.988636	1.00462	0.987681	1.00984	0.990469	1.00069	1.00339	1.00411	0.989412	1.00707	1.0052	1.00084	1.00393	0.992045
87	0.982357	1.0113	1.21678	1.01186	1.0087	1.01053	0.996097	1.01415	0.994678	1.01194	0.951182	1.0087	0.997074	1.02273	1.0206	1.01079	1.13378	1.01839	1.01754	0.99865	1.03246	1.01222	1.08411	1.02785	1.02141	1.02021	1.02174	1.01852	1.02564	1.0071	0.996183	1.00168	0.99701	0.991641	0.986035	0.988636	1.00462	0.987681	0.987888	1.0135	1.00069	1.00339	1.00411	0.989412	1.00707	1.0052	1.00084	1.00393	1.01512
90	0.982357	1.0113	1.23522	0.991626	1.0087	0.987034	0.973458	0.990008	0.977528	0.985308	0.951182	0.987681	0.97586	1	0.995708	1.01079	1.1515	0.994147	0.993317	0.979068	1.01728	0.986911	1.08411	1.02785	1.00138	1.02021	1.02174	1.01852	1	1.0071	0.996183	1.00168	0.99701	0.991641	0.986035	0.988636	1.00462	0.966667	0.987888	1.0135	1.00069	1.00339	1.00411	0.989412	0.988424	1.0052	1.00084	1.00393	1.01512
93	0.982357	1.0113	1.23522	1.01186	1.0087	0.987034	0.996097	1.01415	0.994678	1.01194	0.951182	1.0087	0.997074	1.02273	0.995708	1.01079	1.16921	0.994147	0.993317	0.99865	1.00209	1.01222	1.09838	1.02785	1.02141	1.02021	1.02174	1	1	1.0071	0.996183	1.00168	1.01868	1.01368	1.00364	1.01061	1.00462	0.987681	1.00984	1.0135	1.00069	1.00339	1.00411	1.00647	1.00707	1.0052	1.00084	1.00393	1.01512
96	1.00282	1.02554	1.25366	1.01186	1.0087	0.987034	0.973458	1.01415	0.994678	1.01194	0.951182	0.987681	0.997074	1	1.0206	1.01079	1.18693	0.994147	0.993317	0.99865	0.986911	1.01222	1.11264	1.02785	1.00138	1.02021	1.02174	1.01852	1	1.0071	0.996183	1.00168	1.01868	0.991641	1.00364	1.01061	1.00462	0.987681	0.987888	1.0135	1.0207	1.00339	1.00411	0.989412	1.00707	1.0052	1.00084	1.00393	1.03819
99	0.982357	1.02554	1.27209	1.01186	1.0087	1.01053	0.996097	1.01415	0.994678	1.01194	0.951182	1.0087	0.997074	1.02273	1.0206	1.01079	1.20464	1.01839	1.01754	0.99865	1.06283	1.01222	1.11264	1.02785	1.02141	1.02021	1.02174	1	1	1.0071	0.996183	1.00168	1.01868	1.01368	1.00364	1.01061	1.00462	0.987681	0.987888	1.0135	1.0207	1.00339	1.00411	0.989412	1.00707	1.0052	1.00084	1.00393	1.03819
102	1.00282	1.0113	1.29053	1.01186	1.0087	0.987034	0.996097	1.01415	0.994678	1.01194	0.951182	1.0087	0.997074	1.02273	1.0206	1.01079	1.22236	1.01839	1.01754	0.979068	1.04764	1.01222	1.11264	1.02785	1.00138	1.02021	1.02174	1.01852	1	1.0071	1.02385	1.00168	1.01868	0.991641	1.00364	1.01061	1.00462	0.987681	1.00984	1.0135	1.00069	1.02307	1.00411	1.00647	1.00707	1.0052	1.00084	1.00393	1.03819
105	1.00282	1.02554	1.29053	1.01186	1.0087	0.987034	0.996097	1.01415	0.994678	1.01194	0.951182	0.987681	0.997074	1.02273	0.995708	1.01079	1.22236	0.994147	0.993317	0.99865	1.01728	1.01222	1.11264	1.00338	1.00138	1.02021	1.02174	1	1	1.0071	0.996183	1.00168	1.01868	0.991641	1.00364	1.01061	1.00462	0.987681	1.00984	1.0135	1.00069	1.02307	1.00411	1.00647	1.00707	1.0052	1.00084	1.00393	1.03819
108	1.00282	1.0113	1.29053	1.01186	1.03162	0.987034	0.996097	1.01415	0.994678	1.01194	0.951182	1.0087	0.997074	1.02273	1.0206	1.01079	1.22236	1.01839	1.01754	0.99865	1.00209	1.01222	1.11264	1.00338	1.00138	1.02021	1	1	1	1.0071	0.996183	1.00168	1.01868	1.01368	1.00364	1.01061	1.00462	0.987681	1.00984	1.0135	1.00069	1.02307	1.02113	1.00647	1.00707	1.0052	1.00084	1.00393	1.01512
111	1.00282	1.02554	1.3274	1.01186	1.0087	0.987034	0.973458	1.01415	0.994678	1.01194	0.951182	1.0087	0.997074	1.02273	0.995708	1.01079	1.24007	0.994147	1.01754	0.99865	0.986911	1.01222	1.11264	1.00338	1.00138	0.998503	1	1	1	0.984215	0.996183	1.00168	1.01868	0.991641	0.986035	1.01061	1.00462	0.987681	0.987888	1.0135	1.0207	1.02307	1.02113	1.00647	1.02572	1.0052	1.02525	1.00393	1.01512
114	1.00282	1.02554	1.3274	1.01186	1.0087	0.987034	0.973458	1.01415	0.977528	0.985308	0.929062	0.966667	0.97586	1	0.995708	1.01079	1.20464	0.994147	0.993317	0.979068	0.986911	1.01222	1.09838	0.978903	1.00138	0.998503	1	1	1	1.0071	0.996183	1.00168	1.01868	1.01368	0.986035	1.01061	1.00462	0.987681	0.987888	1.0135	1.0207	1.02307	1.02113	1.00647	1.04437	1.0052	1.00084	1.00393	1.01512
117	1.00282	0.982809	1.3274	0.991626	1.0087	1.01053	0.973458	1.01415	1.01183	1.01194	0.951182	1.26087	0.997074	1.09091	1.0206	0.962656	1.20464	1.01839	1.01754	0.979068	1.06283	1.01222	1.09838	1.02785	1.02141	1.02021	1.1087	1.16667	1.02564	0.984215	1.02385	1.00168	1.04036	1.01368	1.00364	1.01061	1.00462	0.987681	1.00984	1.12867	1.00069	0.983718	1.00411	0.989412	0.988424	1.0052	1.00084	1.00393	0.992045
120	1.00282	1.0113	1.34584	1.01186	1.0087	1.01053	0.973458	1.01415	1.01183	1.01194	0.951182	1.26087	0.997074	1.27273	1.0206	0.986722	1.20464	1.01839	1.01754	0.99865	1.03246	1.01222	1.11264	1.02785	1.02141	1.02021	1.1087	1.24074	1.05128	1.0071	0.996183	1.00168	1.04036	1.01368	1.00364	1.03258	1.02694	0.987681	1.00984	1.17474	1.00069	1.00339	1.00411	0.989412	0.988424	1.0052	1.00084	1.00393	1.01512
123	1.00282	1.02554	1.36427	1.01186	1.03162	1.01053	0.996097	1.0383	1.01183	1.01194	0.951182	1.21884	0.997074	1.61364	1.0206	1.01079	1.24007	1.01839	1.01754	0.99865	1.10838	1.03752	1.12691	1.05232	1.04144	1.02021	1.1087	1.22222	1.07692	1.0071	0.996183	1.00168	1.04036	1.01368	1.00364	1.03258	1.02694	0.987681	1.00984	1.19778	1.00069	1.00339	1.00411	0.989412	0.988424	0.980069	1.00084	1.00393	0.992045
126	1.00282	1.03978	1.40114	0.991626	1.0087	1.01053	0.996097	1.01415	1.01183	1.01194	0.951182	1.17681	0.997074	1.79545	1.04549	1.05892	1.2755	1.01839	1.01754	0.99865	1.07801	1.03752	1.11264	1.02785	1.04144	1.02021	1.1087	1.18519	1.07692	0.984215	0.996183	1.00168	1.04036	1.01368	1.00364	1.01061	1.02694	0.987681	1.00984	1.17474	1.00069	1.00339	1.00411	1.00647	1.00707	1.0052	1.00084	1.00393	1.01512
129	1.00282	1.03978	1.40114	1.01186	1.03162	1.01053	0.996097	1.0383	1.01183	1.03857	0.973303	1.1558	0.997074	1.88636	1.0206	1.03485	1.29322	1.01839	1.01754	0.99865	1.04764	1.01222	1.11264	1.05232	1.04144	1.02021	1.08696	1.16667	1.07692	1.0071	1.02385	1.00168	1.04036	1.01368	1.00364	1.03258	1.02694	1.0087	1.00984	1.17474	1.00069	1.00339	1.00411	0.989412	1.00707	1.0052	1.00084	1.00393	0.992045
132	1.00282	1.03978	1.41958	0.991626	1.0087	0.987034	1.01874	1.0383	0.994678	1.03857	0.973303	1.11377	0.997074	1.88636	1.04549	1.05892	1.29322	1.01839	1.01754	0.99865	1.03246	1.03752	1.11264	1.05232	1.02141	1.02021	1.08696	1.14815	1.07692	1.0071	1.02385	1.00168	1.01868	0.991641	1.00364	1.01061	1.02694	1.0087	1.00984	1.17474	1.00069	1.00339	1.00411	0.989412	0.988424	1.0052	1.00084	1.00393	1.01512
135	1.00282	1.03978	1.43802	1.01186	1.03162	1.01053	1.01874	1.0383	1.01183	1.03857	0.973303	1.11377	1.01829	1.81818	1.04549	1.05892	1.32865	1.01839	1.01754	0.99865	1.01728	1.03752	1.11264	1.05232	1.02141	1.02021	1.08696	1.12963	1.07692	0.984215	0.996183	1.00168	1.01868	1.01368	1.00364	1.01061	1.02694	0.987681	1.00984	1.15171	0.980676	1.00339	1.00411	0.989412	0.988424	0.980069	0.976431	0.981117	0.992045
138	1.00282	1.03978	1.43802	1.01186	1.03162	1.01053	1.01874	1.0383	0.994678	1.03857	0.973303	1.09275	1.01829	1.75	1.04549	1.05892	1.36408	1.01839	1.01754	0.99865	1.01728	1.03752	1.12691	1.05232	1.04144	1.02021	1.08696	1.11111	1.07692	0.984215	1.02385	1.00168	1.04036	1.05775	1.05647	1.01061	1.25019	1.02971	1.03179	1.72756	1.3009	1.69199	1.3615	1.36471	2.62958	1.68371	1.53788	1.57435	1.36118
141	1.00282	1.02554	1.43802	1.01186	1.03162	1.01053	1.01874	1.0383	0.994678	1.03857	0.973303	1.07174	1.01829	1.68182	1.04549	1.05892	1.3818	1.01839	1.01754	0.99865	1.00209	1.03752	1.12691	1.05232	1.02141	1.02021	1.06522	1.11111	1.07692	1.0071	1.02385	1.00168	1.06203	1.10182	1.09168	1.03258	1.36182	1.02971	1.05375	2.51072	2.16149	2.49864	2.33157	2.38824	2.96527	1.60832	2.00168	2.96617	1.43039
144	1.00282	1.03978	1.43802	1.01186	1.03162	1.01053	1.01874	1.0383	0.994678	1.03857	0.973303	1.07174	1.01829	1.65909	1.0206	1.03485	1.3818	1.01839	1.01754	0.99865	0.986911	1.01222	1.14117	1.05232	1.04144	1.02021	1.06522	1.09259	1.05128	1.0071	1.02385	1.00168	1.06203	1.10182	1.07407	1.03258	1.33949	1.0087	1.05375	2.8332	2.78192	3.01018	2.19542	2.45647	2.92797	1.90988	2.46549	3.67349	1.54574
147	1.00282	1.03978	1.43802	1.01186	1.03162	1.01053	1.01874	1.0383	0.994678	1.01194	0.973303	1.05072	1.01829	1.59091	1.04549	0.986722	1.3818	1.01839	1.01754	0.99865	0.986911	1.01222	1.15544	1.05232	1.02141	1.02021	1.06522	1.09259	1.05128	1.0071	1.05153	1.00168	1.06203	1.07979	1.05647	1.03258	1.29484	1.02971	1.0757	2.94837	3.02208	3.16757	2.05927	2.35412	2.76013	2.11092	2.75842	3.8332	1.63803
150	1.02329	1.03978	1.43802	1.01186	1.03162	1.01053	1.01874	1.0383	0.994678	1.03857	0.973303	1.07174	1.01829	1.56818	1.04549	0.986722	1.39951	1.01839	1.01754	0.99865	1.13874	1.03752	1.1697	1.05232	1.02141	1.02021	1.06522	1.07407	1.05128	1.0071	1.02385	1.00168	1.06203	1.05775	1.05647	1.01061	1.27252	1.0087	1.0757	2.97141	3.06211	3.1479	1.95716	2.23471	2.59228	2.03553	2.78283	3.81039	1.6611
153	1.00282	1.03978	1.43802	1.01186	1.03162	1.03404	1.01874	1.0383	0.994678	1.03857	0.995423	1.05072	1.01829	1.52273	1.04549	0.986722	1.41723	1.01839	1.01754	1.01823	1.21466	1.03752	1.1697	1.05232	1.02141	1.02021	1.04348	1.07407	1.05128	1.0071	1.02385	1.00168	1.06203	1.05775	1.03886	1.03258	1.25019	1.02971	1.0757	3.04051	3.14217	3.16757	1.85505	2.13235	2.42444	2.23657	2.92929	3.71912	1.75338
156	1.00282	1.03978	1.45645	1.01186	1.03162	1.01053	1.01874	1.0383	0.994678	1.03857	0.973303	1.05072	1.01829	1.5	1.04549	0.986722	1.43494	1.01839	1.01754	0.99865	1.26021	1.01222	1.15544	1.05232	1.02141	1.02021	1.04348	1.05556	1.05128	1.0071	1.02385	1.00168	1.40882	1.05775	1.03886	1.01061	1.22787	1.02971	1.0757	3.06354	3.16218	3.10855	1.76995	2.04706	2.29389	2.2617	3.00253	3.62785	1.73031
159	1.00282	1.03978	1.43802	1.01186	1.0087	1.03404	1.01874	1.0383	0.994678	1.03857	0.973303	1.05072	1.01829	1.47727	1.07039	1.01079	1.45266	1.04264	1.01754	1.01823	1.21466	1.03752	1.18396	1.05232	1.02141	1.02021	1.04348	1.07407	1.05128	1.0071	1.05153	1.00168	1.08371	1.03571	1.03886	1.01061	1.20554	1.02971	1.0757	3.06354	3.14217	3.04953	1.66784	1.97882	2.14469	2.41248	3.1734	3.51377	1.79952
162	1.00282	1.03978	1.45645	1.01186	1.03162	1.08104	1.01874	1.0383	0.994678	1.03857	0.973303	1.05072	1.01829	1.45455	1.07039	1.01079	1.45266	1.04264	1.01754	0.99865	1.18429	1.01222	1.18396	1.05232	1.04144	1.02021	1.04348	1.07407	1.05128	1.0071	1.02385	1.00168	1.06203	1.03571	1.03886	1.03258	1.20554	1.02971	1.0757	3.06354	3.18219	3.04953	1.61678	1.92765	2.0328	2.41248	3.1734	3.35405	1.79952
165	1.02329	1.06827	1.43802	1.0321	1.03162	1.08104	1.01874	1.0383	0.994678	1.03857	0.995423	1.05072	1.0395	1.43182	1.07039	1.01079	1.47037	1.01839	1.01754	1.01823	1.21466	1.03752	1.22676	1.05232	1.02141	1.02021	1.04348	1.05556	1.05128	1.0071	1.05153	1.00168	1.06203	1.03571	1.03886	1.03258	1.18322	1.02971	1.0757	3.06354	3.14217	3.02985	1.53169	1.87647	1.9209	2.41248	3.1734	3.23997	1.82259
168	1.02329	1.08251	1.49332	1.0321	1.03162	1.08104	1.04137	1.0383	0.994678	1.03857	0.973303	1.05072	1.0395	1.40909	1.04549	0.986722	1.47037	1.01839	1.01754	1.01823	1.18429	1.01222	1.24102	1.07679	1.02141	1.04192	1.04348	1.05556	1.05128	1.0071	1.02385	1.00168	1.06203	1.03571	1.02125	1.01061	1.16089	1.0087	1.0757	3.04051	3.12215	3.01018	1.48063	1.84235	1.86495	2.28683	3.07576	3.12589	1.82259
171	1.02329	1.08251	1.56707	1.0321	1.03162	1.08104	1.01874	1.0383	0.994678	1.03857	0.973303	1.02971	1.01829	1.36364	1.04549	0.986722	1.48809	1.01839	1.01754	1.01823	1.15393	1.01222	1.26955	1.07679	1.02141	1.02021	1.04348	1.05556	1.05128	1.0071	1.02385	1.00168	1.06203	1.03571	1.03886	1.01061	1.16089	1.0087	1.0757	3.06354	3.12215	3.02985	1.4466	1.80824	1.7717	2.33709	3.07576	3.10307	1.86874
174	1.02329	1.08251	1.64081	1.01186	1.03162	1.05754	1.01874	1.0383	0.994678	1.03857	0.973303	1.02971	1.01829	1.36364	1.04549	0.986722	1.48809	1.01839	1.01754	1.03781	1.12356	1.01222	1.28382	1.02785	1.02141	1.02021	1.02174	1.05556	1.02564	1.0071	1.05153	1.00168	1.08371	1.03571	1.03886	1.03258	1.16089	1.0087	1.0757	3.01747	3.18219	3.04953	1.41256	1.79118	1.73441	2.38735	3.19781	2.94335	1.98409
177	1.02329	1.09676	1.71456	1.0321	1.05455	1.08104	1.74317	2.10075	1.66351	2.42332	3.89321	3.06812	2.60936	2.59091	1.09528	1.01079	1.75382	1.06689	1.01754	1.03781	1.24503	1.03752	1.29808	4.2827	4.36602	3.36452	4.02174	5.11111	1.64103	3.66219	2.98855	3.39596	4.5299	2.71049	3.34548	5.33864	5.82679	4.68623	3.9296	3.6394	2.78192	2.73474	3.01232	3.51412	4.73698	2.0104	2.46549	3.37687	1.70724
180	1.04375	1.12525	1.82517	1.05234	1.12332	1.08104	1.879	2.63197	2.3152	3.16896	3.62777	3.29928	3.26701	2.52273	2.21545	2.31037	2.56872	1.77007	1.13868	2.13437	2.0801	1.61955	2.8244	4.16034	3.9855	3.21257	3.86957	4.7963	2.02564	5.19574	3.18225	4.47094	4.72496	3.59195	3.90893	5.27273	6.09469	4.41304	4.01741	3.6394	2.94203	2.77408	2.92723	3.25824	4.58778	2.16118	2.66077	3.1487	1.89181
183	1.02329	1.111	1.75143	1.0321	1.03162	1.05754	1.92428	2.63197	2.62389	3.1157	3.40656	3.23623	3.20337	2.45455	2.41459	3.58589	2.51558	2.20652	1.62322	3.25051	2.36859	2.12565	3.69454	3.96456	3.80525	3.12575	3.69565	4.53704	2.17949	5.24152	3.18225	4.47094	4.5299	3.7462	3.89132	5.05303	5.87144	4.22391	3.95155	3.59333	2.86197	2.77408	2.91021	3.20706	4.49453	2.11092	2.68519	2.96617	1.79952
186	0.982357	1.09676	1.82517	1.05234	1.07747	1.08104	1.90164	2.58368	2.69249	2.98255	3.25172	3.17319	3.11851	2.38636	2.56395	4.30788	2.63958	2.449	2.08354	3.83795	2.52042	2.15096	3.89424	3.84219	3.68508	3.08234	3.63043	4.33333	2.28205	5.12707	3.12691	4.34878	4.39985	3.79027	3.78567	4.8553	5.64819	4.07681	3.88569	3.61636	2.86197	2.79376	2.94425	3.10471	4.41994	2.18631	2.7096	2.85208	1.77645
189	1.04375	1.12525	1.65925	1.55827	1.07747	1.19854	1.90164	2.55953	2.69249	2.92929	3.16323	3.17319	3.07608	2.34091	2.63863	4.64481	2.71045	2.59448	2.3985	4.01418	2.61152	2.22688	3.92277	3.76878	3.56492	3.03892	3.52174	4.22222	2.28205	4.96685	3.12691	4.20219	4.26981	3.79027	3.69763	4.65758	5.58122	3.99275	3.86374	3.61636	2.86197	2.79376	2.92723	3.07059	4.36399	2.16118	2.75842	2.76082	1.82259
192	1.45307	1.42436	2.02797	2.44871	1.49012	1.76256	1.92428	2.55953	2.69249	2.90266	3.09687	3.13116	3.03365	2.34091	2.66352	4.86141	2.76359	2.64298	2.59231	4.46455	2.64188	2.30279	3.97983	3.69536	3.52486	2.99551	3.5	4.12963	2.30769	4.92107	3.12691	4.1289	4.22646	3.7462	3.68002	4.65758	5.46959	3.95072	3.88569	3.61636	2.88199	2.81343	2.92723	3.03647	4.32669	2.23657	2.78283	2.71518	1.86874
195	2.10797	1.70923	2.12015	2.95464	2.33834	2.11507	1.90164	2.55953	2.65819	2.90266	3.05263	3.11014	2.97001	2.31818	2.7133	4.78921	2.81674	2.69147	2.71345	4.73869	2.73298	2.3534	4.06542	3.69536	3.46478	2.99551	3.43478	4.07407	2.33333	4.82952	3.07156	4.00674	4.11809	3.70213	3.60959	4.54773	5.38029	3.9087	3.86374	3.61636	2.88199	2.85278	2.89319	2.96824	4.30804	2.2617	2.80724	2.66955	1.89181
198	2.55822	1.80894	2.24921	3.29867	2.68221	2.25608	1.90164	2.53539	2.64104	2.82277	3.00839	3.06812	2.94879	2.29545	2.7133	4.78921	2.81674	2.71572	2.78613	4.69953	2.6267	2.37871	4.10821	3.573	3.4047	2.9521	3.41304	4	2.30769	4.73796	3.12691	3.90901	4.05306	3.65805	3.57438	4.48182	5.31332	3.88768	3.86374	3.59333	2.86197	2.85278	2.87617	2.91706	4.23344	2.28683	2.80724	2.62392	1.91488
201	2.78335	1.93713	2.28608	3.56176	3.00316	2.32658	1.90164	2.53539	2.62389	2.82277	2.98627	3.06812	2.92758	2.29545	2.7133	4.81328	2.86988	2.76421	2.83459	4.89534	2.65707	2.40401	4.12248	3.573	3.36464	2.9521	3.36957	3.98148	2.35897	4.6693	3.04389	3.86015	4.05306	3.68009	3.55677	4.50379	5.26867	3.86667	3.88569	3.61636	2.902	2.97083	2.87617	2.86588	4.28939	2.36222	3.02694	2.66955	1.86874
204	2.92661	2.02259	2.48887	3.60223	3.20949	2.37358	1.94692	2.55953	2.60674	2.82277	2.96415	3.0471	2.90636	2.29545	2.76309	4.62075	2.8876	2.78846	2.85881	5.11074	2.65707	2.42932	4.15101	3.49958	3.36464	2.93039	3.36957	3.92593	2.33333	4.60063	3.07156	3.78686	4.03139	3.61398	3.53916	4.45985	5.13472	3.88768	3.90765	3.59333	2.82195	2.89213	2.84214	2.74647	4.21479	2.13605	2.78283	2.6011	1.82259
207	3.02893	2.06532	2.52575	4.00698	3.39289	2.42058	1.92428	2.55953	2.57244	2.82277	2.94203	3.06812	2.90636	2.29545	2.78798	4.71701	2.94075	2.83696	2.9315	5.13032	2.61152	2.45462	4.16527	3.52405	3.34461	2.9521	3.36957	3.90741	2.33333	4.48619	3.07156	3.73799	3.98804	3.61398	3.52155	4.41591	5.11239	3.82464	3.88569	3.52423	2.7619	2.87246	2.82512	2.64412	4.17749	2.21144	2.75842	2.55547	1.86874
	2.55822	1.80894	2.24921	3.29867	2.68221	2.25608	1.90164	2.53539	2.64104	2.82277	3.00839	3.06812	2.94879	2.29545	2.7133	4.78921	2.81674	2.71572	2.78613	4.69953	2.6267	2.37871	4.10821	3.573	3.4047	2.9521	3.41304	4	2.30769	4.73796	3.12691	3.90901	4.05306	3.65805	3.57438	4.48182	5.31332	3.88768	3.86374	3.59333	2.86197	2.85278	2.87617	2.91706	4.23344	2.28683	2.80724	2.62392	1.91488
	2.78335	1.93713	2.28608	3.56176	3.00316	2.32658	1.90164	2.53539	2.62389	2.82277	2.98627	3.06812	2.92758	2.29545	2.7133	4.81328	2.86988	2.76421	2.83459	4.89534	2.65707	2.40401	4.12248	3.573	3.36464	2.9521	3.36957	3.98148	2.35897	4.6693	3.04389	3.86015	4.05306	3.68009	3.55677	4.50379	5.26867	3.86667	3.88569	3.61636	2.902	2.97083	2.87617	2.86588	4.28939	2.36222	3.02694	2.66955	1.86874
	2.92661	2.02259	2.48887	3.60223	3.20949	2.37358	1.94692	2.55953	2.60674	2.82277	2.96415	3.0471	2.90636	2.29545	2.76309	4.62075	2.8876	2.78846	2.85881	5.11074	2.65707	2.42932	4.15101	3.49958	3.36464	2.93039	3.36957	3.92593	2.33333	4.60063	3.07156	3.78686	4.03139	3.61398	3.53916	4.45985	5.13472	3.88768	3.90765	3.59333	2.82195	2.89213	2.84214	2.74647	4.21479	2.13605	2.78283	2.6011	1.82259
	3.02893	2.06532	2.52575	4.00698	3.39289	2.42058	1.92428	2.55953	2.57244	2.82277	2.94203	3.06812	2.90636	2.29545	2.78798	4.71701	2.94075	2.83696	2.9315	5.13032	2.61152	2.45462	4.16527	3.52405	3.34461	2.9521	3.36957	3.90741	2.33333	4.48619	3.07156	3.73799	3.98804	3.61398	3.52155	4.41591	5.11239	3.82464	3.88569	3.52423	2.7619	2.87246	2.82512	2.64412	4.17749	2.21144	2.75842	2.55547	1.86874
[truncated: 192 more columns]

## Sheet: 6k
Histamine	Vehicle
58.1481	58.6136
58.8972	58.3781
67.9238	58.1866
58.3172	58.5525
58.5632	58.8063
58.4276	58.6266
58.1477	57.8834
58.7648	59.1882
57.9662	58.1119
58.671	58.6454
57.1181	57.8423
59.9824	69.2827
58.2418	58.7619
68.8813	58.5169
58.8652	58.045
58.3445	57.9612
66.2831	58.1419
58.4128	58.125
58.3672	57.8037
58.0221	58
59.9839	58.0357
58.5837	58.1889
61.6453	62.1872
59.0197	58.1939
58.5578	58.5854
58.4881	58.8391
59.4167	58.2972
60.1874	58.29
59.105	67.4763
58.0649	68.3743
58.4295	58.0234
58.0426	58.1029
59.4853	57.6645
58.803	57.9652
58.6339	58.0164
58.5043	59.3769
61.1073	58.2859
58.1697	58.1625
58.9022	66.8496
81.631	65.1562
80.4119	60.8435
81.0799	88.5533
67.3765	69.8527
70.3987	64.8771
74.4037	82.9644
71.722	85.325
79.1598	61.6909
85.5636	58.4293
66.4253	57.9903
83.4758	58.322
72.2253	59.0156
61.3277	58.5401
63.0905	58.1878
88.8961	58.1473
66.2479	58.345
58.4283	57.8173
63.0297	57.7944
72.9537	57.6533
60.4382	58.6651
58.6995	58.8664
64.3245	58.6948
64.0031	57.8031
59.4545	58.1918
71.7486	58.24
68.3458	60.7863
62.1026	58.004
63.375	58.0269
64.1793	58.1041
57.9121	61.2223
58.0204	67.6955
57.3251	58.7891
57.6961	58.4498
57.9407	68.5343
57.5471	58.0601
57.5101	58.0774
57.8059	58.6514
57.4991	58.22
62.6314	58.2293
58.3635	71.6194
66.1881	58.8528
67.5766	59.028
69.0927	58.544
60.8777	61.9155
63.0515	63.3528
66.2426	59.6667
57.9507	64.8887
58.2156	58.717
61.8076	62.5911
58.361	73.259
58.2825	59.4131
58.221	59.3895
58.1816	58.5875
58.3401	76.213
60.5013	58.4847
58.7582	58.354
58.3732	58.7126
58.6097	58.7833
58.7151	58.5358
67.1765	58.7766
59.6312	61.0012
67.4987	57.9235
76.8103	57.9087
66.2888	60.0812
61.7536	58.9262
71.6502	59.0164
59.7547	58.5673
72.4961	58.2895
58.9973	58.6999
58.4922	58.5514
60.3475	59.052
58.02	59.6893
59.6208	58.3565
60.6394	58.867
57.8628	58.2568
62.5944	60.6139
58.405	58.2022
60.8977	58.4416
62.2095	58.4446
58.2111	61.3415
58.1989	58.4714
	58.0974

## Sheet: 6l
Histamine	Vehicle
1.02445	1.04518
1.08173	1.03204
1.54455	1.02178
1.03198	1.03152
1.03104	1.04327
1.08112	1.05832
1.0424	1.00405
1.03816	1.07785
1.01274	1.00881
1.03866	1.03064
0.998568	0.997854
1.26102	2.81138
1.04041	1.06349
1.88498	1.04494
1.06982	1.01782
1.05818	1.02316
1.47452	1.05222
1.04222	1.03333
1.01719	1.03963
1.01896	1
1.25819	1.01786
1.03755	1.04327
1.2627	1.58121
1.07486	1.02666
1.04067	1.04857
1.04056	1.0798
1.10714	1.01181
1.23926	1.02423
1.07603	2.45755
1.00664	2.56063
1.05179	1.01063
1.00158	1.02349
1.40909	0.997374
1.10242	0.998711
1.09267	1.00061
1.03333	1.19231
1.36141	1.01518
1.03123	1.02905
1.07654	1.76506
3.06088	1.90462
3.18205	1.1886
3.16688	3.17623
2.33095	1.83996
2.45815	1.98562
2.9657	2.5279
2.41167	2.65828
3.17323	1.89091
3.83223	1.02019
1.86691	1.00243
3.55873	1.02458
2.62834	1.08183
1.27266	1.04494
1.51328	1.02725
3.53025	1.02443
1.87699	1.03785
1.0288	1.00065
1.34223	1.01888
1.97749	1.00765
1.21946	1.02774
1.08625	1.14152
1.83617	1.12595
1.65969	1.09692
1.13636	1.02172
1.84312	1.02
1.65544	1.17999
1.33355	1.0093
1.45833	1.02302
1.48996	1.00541
1.02198	1.2195
1.02041	1.57305
0.976542	1.05085
0.994761	1.07969
1.03397	1.6992
1.05373	0.99938
0.995592	1.00868
1.02118	1.09226
0.993715	1.02102
1.67728	1.03621
1.03684	2.55913
1.74179	1.07005
1.87765	1.07324
1.83466	1.03679
1.34303	1.2248
1.47619	1.54333
1.81825	1.13636
1.01784	1.53158
1.02662	1.04051
1.26138	1.3044
1.04251	2.12804
1.02913	1.06019
1.01741	1.12171
1.01392	1.02785
1.0485	2.35018
1.30153	1.01998
1.04991	1.02159
1.03333	1.03227
1.05566	1.06667
1.04251	1.04917
1.79796	1.07445
1.10048	1.25308
1.72222	1.11865
2.43325	0.997374
1.58227	1.17944
1.27285	1.20992
1.82572	1.06557
1.13208	1.13723
2.12174	1.09412
1.07682	1.06538
1.09884	1.03647
1.17139	1.08247
1.03923	1.14512
1.13631	1.01541
1.21352	1.07181
1.02945	1.03262
1.63451	1.21008
1.02972	1.02952
1.5471	1.02566
1.59951	1.03866
1.0142	1.36892
1.01362	1.03666
	1.00633
