# Supplementary material for: PIEZO1 transduces mechanical itch in mice
Source: Nature. 2022 Jun 22;607(7917):104–10. doi: 10.1038/s41586-022-04860-5 (PMC9259491; doi:10.1038/s41586-022-04860-5)
Supplement: Supplementary file 6 — Source Data Extended Data Fig. 7 [file 41586_2022_4860_MOESM6_ESM.xlsx]

## Sheet: 7a
Piezo1Fl;Pirt-Cre WT	Piezo1Fl;Pirt-Cre HET	Piezo1Fl;Pirt-Cre KO
93	100	131
165	135	144
208	89	92
171	93	73
151	75	73
55	161	32
223		26
118		53
125
82
121

## Sheet: 7b
Piezo1Fl;Pirt-Cre WT	Piezo1Fl;Pirt-Cre HET	Piezo1Fl;Pirt-Cre KO
62	65	65
93	117	86
109	68	72
122	63	55
114	48	55
31	135	30
163		22
110		49
89
68
96

## Sheet: 7c
Piezo1Fl;Pirt-Cre WT	Piezo1Fl;Pirt-Cre HET	Piezo1Fl;Pirt-Cre KO
2.95238	2.82609	1.44444
3.32143	4.03448	2.52941
3.63333	2.51852	2.18182
3.93548	3.15	2.61905
4.38462	2.28571	2.5
5.16667	7.94118	2
5.43333		1.83333
5.2381		4.45455
4.04545
7.55556
3.84

## Sheet: 7d
Piezo1Fl;Pirt-Cre WT	Piezo1Fl;Pirt-Cre HET	Piezo1Fl;Pirt-Cre KO
21	23	45
28	29	34
30	27	33
31	20	21
26	21	22
6	17	15
30		12
21		11
22
9
25

## Sheet: 7e
Piezo1Fl;Pirt-Cre WT	Piezo1Fl;Pirt-Cre KO
278	302
337	359
273	259
204	396
481	240
314	182
125	76
297	138
229	201
163
210
158

## Sheet: 7f
Piezo1Fl;Pirt-Cre WT	Piezo1Fl;Pirt-Cre KO
368	353
388	387
308	326
198	552
408	258
421	237
158	92
813	180
379	295
223
217
227

## Sheet: 7g
Piezo1Fl;Pirt-Cre WT	Piezo1Fl;Pirt-Cre KO
57	46
130	94
45	43
98	57
119	21
48	19
108	47
77	46
54	24
145	41
89	38
	40
	62

## Sheet: 7h
Piezo1Fl;Pirt-Cre WT	Piezo1Fl;Pirt-Cre KO
61	42
106	73
30	31
81	52
94	20
62	15
102	44
65	32
38	21
133	33
66	26
	18
	47

## Sheet: 7i
Piezo1Fl;Pirt-Cre WT	Piezo1Fl;Pirt-Cre KO
4.35714	2.625
5.57895	2.43333
3	2.81818
5.78571	2.47619
4.94737	2
8.85714	2.14286
3.77778	2.31579
9.28571	2.90909
4.22222	1.3125
4.92593	2.75
3.14286	1.625
	3
	2.9375

## Sheet: 7j
Piezo1Fl;Pirt-Cre WT	Piezo1Fl;Pirt-Cre KO
66.6667	0
61.9048	9.52381
61.9048	19.0476
66.6667	9.52381
85.7143	14.2857
66.6667	14.2857
71.4286	23.8095
71.4286	19.0476
42.8571	0
57.1429	4.7619
80.9524	4.7619
	23.8095
	14.2857

[truncated: 8 more sheets: 7k, 7l, 7m, 7n, 7o, 7p, 7q, 7r]
