# Supplementary material for: PIEZO1 transduces mechanical itch in mice
Source: Nature. 2022 Jun 22;607(7917):104–10. doi: 10.1038/s41586-022-04860-5 (PMC9259491; doi:10.1038/s41586-022-04860-5)
Supplement: Supplementary file 7 — Source Data Extended Data Fig. 8 [file 41586_2022_4860_MOESM7_ESM.xlsx]

## Sheet: 8a
Baseline	5 mpi	15 mpi	30 mpi
0.605	0.677	0.571	0.684
0.605	0.571	0.487	0.896
0.806	0.896	0.755	0.684
0.677	0.605	0.427	0.571
0.782	0.359	0.684	0.571
0.755	0.684	0.86	0.806
0.605	1.064	0.571	0.516

## Sheet: 8d
Piezo1-WT	Piezo1-GOF
80	115
59	90
77	94
135	128
93	196
115	109
17	106
102	182
60	78
98	142
	105
	134
	111
	260
	135
	99
	218

## Sheet: 8e
Piezo1-WT	Piezo1-GOF
18	21
8	19
7	18
17	22
17	27
15	29
7	16
24	36
16	17
21	20
	14
	28
	32
	33
	37
	26
	38

## Sheet: 8f
Piezo1-WT	Piezo1-GOF
47.6191	61.9048
47.6191	80.9524
52.3809	76.1905
71.4286	76.1905
42.8571	71.4286
57.1429	71.4286
42.8571	61.9048
57.1429	80.9524
47.6191	66.6667
71.4286	76.1905
	76.1905
	66.6667
	90.4762
	80.9524
	80.9524
	76.1905
	90.4762

## Sheet: 8g
Piezo1-WT	Piezo1-GOF
36	92
50	92
41	48
40	38
42	83
66	73
26	115
	121
	43
	203
	73
	36

## Sheet: 8h
Piezo1-WT	Piezo1-GOF
4.7619	33.3333
14.2857	66.6667
4.7619	38.0952
14.2857	28.5714
0	33.3333
9.52381	28.5714
4.7619	28.5714
	23.8095
	33.3333
	33.3333
	47.6191
	47.6191

## Sheet: 8i
	Piezo1-WT										Piezo1-GOF
0.008g	0	0	0	0	0	0	0	0	0	0	0	0	0	0	0	0	0	0	0	0	0	0	0	0	0	0	0
0.02g	0	0	0	0	0	0	0	0	0	0	0	0	0	0	0	0	0	0	0	0	0	0	0	0	0	0	0
0.04g	0	0	0	0	0	0	0	25	0	0	0	0	0	0	0	0	0	25	0	0	0	0	0	0	0	25	25
0.07g	0	0	0	0	25	0	0	0	0	25	0	25	0	0	0	0	0	25	0	0	25	25	25	0	0	0	50
0.16g	25	0	0	25	0	25	25	25	0	25	0	25	0	0	25	0	50	25	25	25	25	0	25	25	25	0	25
0.4g	50	25	50	25	25	50	50	50	75	50	25	50	25	50	25	25	75	25	25	25	50	25	25	50	25	25	75
0.6g	50	25	25	50	50	50	50	25	50	25	25	75	50	75	75	75	75	50	50	50	50	25	50	50	50	75	50
1g	50	100	50	50	50	50	100	75	25	75	75	75	50	50	50	50	75	50	75	50	75	50	75	50	100	50	25
1.4g	75	75	100	75	100	100	75	75	100	75	75	75	75	75	75	75	75	75	75	75	75	75	75	75	100	100	100
2g	100	75	100	75	100	75	100	100	75	100	75	100	100	75	100	100	75	100	100	75	75	75	100	75	100	100	100
4g	100	100	100	100	100	100	100	100	100	100	100	100	100	100	100	100	100	100	100	100	100	100	100	100	100	100	100

## Sheet: 8j
Piezo1-WT	Piezo1-GOF
1.064	0.534
0.534	0.363
1.38	0.21
1.142	0.423
0.684	0.423
0.896	0.399
0.605	0.317
1.064	0.468
0.755	0.896
0.516	0.806
	0.755
	0.741
	0.571
	0.755
	0.806
	0.755
	0.807

## Sheet: 8k
Piezo1-WT	Piezo1-GOF
100	100
100	100
100	100
100	100
90	100
90	100
100	100
100	100
100	100
100	100
	100
	90
	100
	100
	100
	100
	100

## Sheet: 8l
Piezo1-WT	Piezo1-GOF
143.3	62.2
47.8	127.8
37.7	49.6
121.4	108
90.6	64.3
99.8	168.7
90.4	72.9
143.4	102.6
98.9	116.3
125.3	85.8
	64.6
	124.5
	60.4
	171.1
	111.8
	90.8
	104.5

[truncated: 1 more sheets: 8m]
