# Supplementary material for: PIEZO1 transduces mechanical itch in mice
Source: Nature. 2022 Jun 22;607(7917):104–10. doi: 10.1038/s41586-022-04860-5 (PMC9259491; doi:10.1038/s41586-022-04860-5)
Supplement: Supplementary file 8 — Source Data Extended Data Fig. 9 [file 41586_2022_4860_MOESM8_ESM.xlsx]

## Sheet: 9a
Piezo1Fl;Pirt-Cre WT	Piezo1Fl;Pirt-Cre HET	Piezo1Fl;Pirt-Cre KO
2.55696	2.19298	2.31579
4.48571	4.48571	2.30986
4.54839	1.66667	2.38889
4.35065	4.93333	4.49123
5.4321	2.75862	4.53731
3.4		2.26667
4.2973		2.86364
4.97436		2.34146
4.32653		2.16
2.94737
4.41667
5.44068

## Sheet: 9b
	Baseline-P														PBS														Baseline-G														GsMTx4
0.04g	20	20	20	20	0	0	0	0	0	0	0	20	20	0	0	0	0	0	20	0	0	0	20	0	0	0	0	0	20	0	0	20	0	0	0	0	0	0	0	0	0	0	0	0	0	0	20	0	0
0.07g	20	40	40	40	20	40	40	80	40	20	60	40	20	40	80	20	60	20	60	20	20	40	100	40	40	40	0	40	40	20	20	80	20	20	20	20	20	20	40	40	20	60	20	20	60	20	40	20	40
0.16g	60	80	60	20	20	20	40	80	60	20	60	20	40	80	40	20	60	40	40	20	40	40	40	20	40	20	40	40	40	20	0	20	20	40	20	20	0	20	60	40	60	20	0	0	0	0	0	0	0
0.4g	60	60	20	40	20	20	60	60	40	40	20	40	80	60	40	20	20	60	20	0	0	20	40	20	40	60	20	20	40	20	20	60	0	0	0	60	40	40	20	40	40	60	0	0	20	0	0	0	20
[truncated: 7 more columns]
