# Supplementary material for: PIEZO1 transduces mechanical itch in mice
Source: Nature. 2022 Jun 22;607(7917):104–10. doi: 10.1038/s41586-022-04860-5 (PMC9259491; doi:10.1038/s41586-022-04860-5)
Supplement: Supplementary file 9 — Source Data Extended Data Fig. 10 [file 41586_2022_4860_MOESM9_ESM.xlsx]

## Sheet: 10
Mrgprd-CreERT2+/-	Mrgprd-CreERT2-/-
86	19
284	20
229	28
66	19
114	26
308	33
	21
	48
	1
	34
